# Supplementary material for: Development of the intestinal microbiome in cystic fibrosis in early life
Source: mSphere. 2023 Jul 5;8(4):e00046-23. doi: 10.1128/msphere.00046-23 (PMC10449510; doi:10.1128/msphere.00046-23)
Supplement: TABLE S1 — Sample data, Shannon Diversity Index, and Crohn’s Dysbiosis Index. [file msphere.00046-23-s0007.xlsx]

## Sheet: Table S1
Table S1. Sample Metadata, Shannon Diversity Index, and Crohn's Disease Index.
Patient	Sample ID	Age (Years)	Age Bin (Years)	Age Bin (Months)	Age (Days)	Gender	Genotype	Pancreatic_sufficiency	Gestation Term	Delivery Mode	Ever Breastfed	Total Antibiotic Exposures Prior	Recent Antibiotic Exposure	Recent OP P. aeruginosa positive	Recent OP S. aureus positive	Shannon	CDI
130	130_A_STOOL	0.04	0	3	13	Male	F508/F508	Insufficient	Full	Vaginal	Yes	0	No	Unknown	Unknown	2.18987	0.622777
125	125_A_STOOL	0.04	0	3	14	Male	F508/F508	Insufficient	Full	Vaginal	Yes	0	No	Unknown	Unknown	1.72507	1.11551
133	133_A_STOOL	0.04	0	3	14	Female	F508/F508	Insufficient	Pre	Csection	Yes	0	No	No	No	1.08462	-0.376925
131	131_A_STOOL	0.05	0	3	20	Female	F508/F508	Insufficient	Pre	Vaginal	Yes	0	No	Unknown	Unknown	1.57739	1.59423
124	124_A_STOOL	0.06	0	3	21	Male	F508/F508	Insufficient	Full	Csection	No	0	No	Unknown	Unknown	0.904465	Inf
116	116_A_STOOL	0.06	0	3	22	Male	F508/2184delA	Insufficient	Full	Csection	Yes	0	No	Unknown	Unknown	3.12272	-2.08765
140	140_A_STOOL	0.06	0	3	22	Male	F508/1717-1 G>A	Insufficient	Full	Vaginal	Yes	0	No	No	Yes	1.77305	1.09821
115	115_A_STOOL	0.07	0	3	25	Male	F508/F508	Insufficient	Full	Vaginal	Yes	0	No	Unknown	Unknown	1.68225	Inf
117	117_A_STOOL	0.08	0	3	29	Female	F508/F508	Insufficient	Full	Csection	No	0	No	Unknown	Unknown	2.01851	-1.24832
134	134_A_STOOL	0.08	0	3	30	Male	F508/G551D	Insufficient	Full	Vaginal	No	0	No	Unknown	Unknown	2.82824	-0.937293
136	136_A_STOOL	0.08	0	3	30	Male	F508/F508	Insufficient	Full	Vaginal	Yes	0	No	Unknown	Unknown	1.623	2.90065
129	129_A_STOOL	0.09	0	3	32	Female	F508/F508	Insufficient	Full	Vaginal	Yes	0	No	Unknown	Unknown	2.51408	0.294478
128	128_A_STOOL	0.1	0	3	35	Male	F508/R117H7T	Sufficient	Full	Csection	Yes	0	No	Unknown	Unknown	1.98263	2.13227
142	142_A_STOOL	0.1	0	3	36	Male	F508/F508	Insufficient	Unknown	Unknown	No	0	No	No	No	1.51851	0.993884
127	127_A_STOOL	0.13	0	3	47	Female	F508/F508	Insufficient	Full	Csection	No	0	No	Unknown	Unknown	1.84119	0.300126
122	122_A_STOOL	0.15	0	3	55	Female	F508/F508	Insufficient	Full	Vaginal	No	1	Yes	Unknown	Unknown	1.47894	-Inf
141	141_A_STOOL	0.15	0	3	55	Male	F508/170 G>A	Unknown	Unknown	Unknown	Unknown	0	No	Unknown	Unknown	2.44124	0.734742
120	120_A_STOOL	0.16	0	3	59	Female	F508/2140-26A>G	Sufficient	Full	Vaginal	Yes	1	Yes	Unknown	Unknown	1.93745	0.103592
143	143_A_STOOL	0.16	0	3	60	Female	F508/F508	Insufficient	Full	Vaginal	Yes	0	No	No	No	2.21135	-0.225826
135	135_A_STOOL	0.18	0	3	66	Female	3849+ 10kb C-T/V520F	Sufficient	Full	Csection	No	0	No	No	No	2.233	-0.150567
130	130_B_STOOL	0.21	0	3	76	Male	F508/F508	Insufficient	Full	Vaginal	Yes	0	No	No	Yes	2.57075	0.656478
126	126_A_STOOL	0.22	0	3	80	Female	A455E/c.2377delA	Sufficient	Full	Vaginal	No	0	No	Unknown	Unknown	2.78727	-0.646455
129	129_B_STOOL	0.22	0	3	80	Female	F508/F508	Insufficient	Full	Vaginal	Yes	0	No	No	No	2.79689	-0.894657
122	122_B_STOOL	0.22	0	3	82	Female	F508/F508	Insufficient	Full	Vaginal	No	1	No	Unknown	Unknown	2.11003	1.05486
132	132_B_STOOL	0.23	0	3	83	Female	F508/R347P	Insufficient	Pre	Vaginal	No	0	No	No	No	2.99301	-0.959293
142	142_B_STOOL	0.25	0	6	92	Male	F508/F508	Insufficient	Unknown	Unknown	No	0	No	No	Yes	2.80013	1.12523
144	144_B_STOOL	0.26	0	6	94	Female	F508/L206W	Sufficient	Pre	Csection	Yes	0	No	Unknown	Unknown	2.20227	-1.21622
143	143_B_STOOL	0.27	0	6	98	Female	F508/F508	Insufficient	Full	Vaginal	Yes	0	No	No	No	1.4641	-1.43578
118	118_A_STOOL	0.3	0	6	108	Female	F508/N1303K	Insufficient	Full	Csection	No	0	No	Unknown	Unknown	2.2837	0.146124
119	119_A_STOOL	0.3	0	6	108	Female	F508/N1303K	Insufficient	Full	Csection	No	0	No	Unknown	Unknown	2.45708	-0.250913
124	124_B_STOOL	0.31	0	6	112	Male	F508/F508	Insufficient	Full	Csection	No	1	No	No	Yes	2.88812	0.105153
131	131_B_STOOL	0.31	0	6	114	Female	F508/F508	Insufficient	Pre	Vaginal	Yes	1	Yes	No	Yes	0.798487	1.92303
127	127_B_STOOL	0.34	0	6	124	Female	F508/F508	Insufficient	Full	Csection	No	0	No	Unknown	Unknown	3.34746	-0.84013
121	121_A_STOOL	0.35	0	6	128	Male	F508/Q1313X	Insufficient	Full	Csection	No	0	No	Unknown	Unknown	2.18183	0.832859
120	120_B_STOOL	0.36	0	6	131	Female	F508/2140-26A>G	Sufficient	Full	Vaginal	Yes	3	Yes	Unknown	Unknown	1.2785	0.406127
135	135_B_STOOL	0.37	0	6	136	Female	3849+ 10kb C-T/V520F	Sufficient	Full	Csection	No	1	Yes	Yes	No	2.1328	-1.03509
118	118_B_STOOL	0.38	0	6	137	Female	F508/N1303K	Insufficient	Full	Csection	No	0	No	Unknown	Unknown	2.856	-0.439087
126	126_B_STOOL	0.39	0	6	143	Female	A455E/c.2377delA	Sufficient	Full	Vaginal	No	0	No	No	No	1.9939	-0.258106
138	138_B_STOOL	0.39	0	6	143	Male	F508/F508	Insufficient	Pre	Vaginal	No	1	No	Unknown	Unknown	1.70887	1.30041
141	141_B_STOOL	0.4	0	6	145	Male	F508/170 G>A	Unknown	Unknown	Unknown	Unknown	0	No	Unknown	Unknown	2.04304	-2.05773
115	115_C_STOOL	0.42	0	6	154	Male	F508/F508	Insufficient	Full	Vaginal	Yes	1	No	No	Yes	2.48629	-0.401624
117	117_C_STOOL	0.42	0	6	155	Female	F508/F508	Insufficient	Full	Csection	No	0	No	Unknown	Unknown	3.26267	-0.980944
128	128_C_STOOL	0.46	0	6	168	Male	F508/R117H7T	Sufficient	Full	Csection	Yes	0	No	No	Yes	2.16001	-0.412368
122	122_C_STOOL	0.47	0	6	173	Female	F508/F508	Insufficient	Full	Vaginal	No	3	No	No	No	2.92505	-0.983182
126	126_C_STOOL	0.51	0	9	185	Female	A455E/c.2377delA	Sufficient	Full	Vaginal	No	0	No	Unknown	Unknown	1.94278	-0.243291
129	129_C_STOOL	0.51	0	9	185	Female	F508/F508	Insufficient	Full	Vaginal	Yes	0	No	No	Yes	3.04877	-0.770574
123	123_C_STOOL	0.51	0	9	187	Female	3120+1G>A/3120+1G>A	Insufficient	Full	Vaginal	No	2	Yes	Yes	Yes	1.48138	2.77546
127	127_C_STOOL	0.51	0	9	187	Female	F508/F508	Insufficient	Full	Csection	No	0	No	No	Yes	3.01787	-0.342459
132	132_C_STOOL	0.52	0	9	188	Female	F508/R347P	Insufficient	Pre	Vaginal	No	0	No	No	No	2.5434	-1.40146
124	124_C_STOOL	0.52	0	9	189	Male	F508/F508	Insufficient	Full	Csection	No	2	Yes	No	Yes	1.89696	0.971964
116	116_C_STOOL	0.52	0	9	190	Male	F508/2184delA	Insufficient	Full	Csection	Yes	1	Yes	No	No	2.22464	2.44736
130	130_C_STOOL	0.55	0	9	201	Male	F508/F508	Insufficient	Full	Vaginal	Yes	1	Yes	No	Yes	1.66806	0.200237
139	139_C_STOOL	0.55	0	9	201	Male	F508/del e2e3	Insufficient	Full	Vaginal	Yes	1	No	Unknown	Unknown	2.32732	-0.738919
121	121_C_STOOL	0.56	0	9	203	Male	F508/Q1313X	Insufficient	Full	Csection	No	0	No	No	No	2.50993	1.58584
133	133_C_STOOL	0.56	0	9	206	Female	F508/F508	Insufficient	Pre	Csection	Yes	0	No	No	Yes	2.19371	0.349758
120	120_C_STOOL	0.58	0	9	212	Female	F508/2140-26A>G	Sufficient	Full	Vaginal	Yes	4	No	No	No	2.23077	-0.704092
135	135_C_STOOL	0.6	0	9	220	Female	3849+ 10kb C-T/V520F	Sufficient	Full	Csection	No	2	No	Yes	No	2.10688	0.716099
141	141_C_STOOL	0.61	0	9	223	Male	F508/170 G>A	Unknown	Unknown	Unknown	Unknown	0	No	Unknown	Unknown	2.06976	-1.31971
142	142_C_STOOL	0.65	0	9	239	Male	F508/F508	Insufficient	Unknown	Unknown	No	0	No	No	Yes	2.66056	-0.583814
128	128_D_STOOL	0.67	0	9	245	Male	F508/R117H7T	Sufficient	Full	Csection	Yes	0	No	No	No	2.2676	0.824678
115	115_D_STOOL	0.67	0	9	246	Male	F508/F508	Insufficient	Full	Vaginal	Yes	1	No	No	Yes	2.53539	-0.112425
136	136_D_STOOL	0.67	0	9	246	Male	F508/F508	Insufficient	Full	Vaginal	Yes	0	No	Unknown	Unknown	1.53423	1.18438
118	118_D_STOOL	0.68	0	9	248	Female	F508/N1303K	Insufficient	Full	Csection	No	0	No	No	Yes	2.44852	-0.294504
119	119_D_STOOL	0.68	0	9	248	Female	F508/N1303K	Insufficient	Full	Csection	No	1	Yes	No	No	1.55353	0.588101
126	126_D_STOOL	0.68	0	9	248	Female	A455E/c.2377delA	Sufficient	Full	Vaginal	No	0	No	No	Yes	1.75434	0.249585
127	127_E_STOOL	0.72	0	9	264	Female	F508/F508	Insufficient	Full	Csection	No	0	No	No	Yes	2.94398	-0.808779
130	130_D_STOOL	0.72	0	9	264	Male	F508/F508	Insufficient	Full	Vaginal	Yes	2	No	No	Yes	2.0184	0.886941
140	140_D_STOOL	0.74	0	9	269	Male	F508/1717-1 G>A	Insufficient	Full	Vaginal	Yes	1	No	Unknown	Unknown	3.34394	-1.08727
121	121_D_STOOL	0.75	0	12	274	Male	F508/Q1313X	Insufficient	Full	Csection	No	0	No	No	No	2.42786	-0.196384
134	134_D_STOOL	0.75	0	12	274	Male	F508/G551D	Insufficient	Full	Vaginal	No	3	Yes	No	No	2.72976	-2.32564
120	120_D_STOOL	0.76	0	12	276	Female	F508/2140-26A>G	Sufficient	Full	Vaginal	Yes	7	Yes	No	No	2.5789	-Inf
132	132_D_STOOL	0.76	0	12	279	Female	F508/R347P	Insufficient	Pre	Vaginal	No	0	No	No	No	2.95822	-1.52627
116	116_D_STOOL	0.77	0	12	281	Male	F508/2184delA	Insufficient	Full	Csection	Yes	2	Yes	No	No	2.5957	2.5879
131	131_D_STOOL	0.77	0	12	282	Female	F508/F508	Insufficient	Pre	Vaginal	Yes	2	No	No	Yes	0.804985	2.21139
141	141_D_STOOL	0.78	0	12	286	Male	F508/170 G>A	Unknown	Unknown	Unknown	Unknown	0	No	Unknown	Unknown	2.56205	-0.947597
125	125_D_STOOL	0.79	0	12	287	Male	F508/F508	Insufficient	Full	Vaginal	Yes	7	Yes	Unknown	Unknown	2.08956	2.53663
139	139_D_STOOL	0.8	0	12	292	Male	F508/del e2e3	Insufficient	Full	Vaginal	Yes	1	No	Unknown	Unknown	2.93987	-0.374033
124	124_D_STOOL	0.81	0	12	294	Male	F508/F508	Insufficient	Full	Csection	No	6	Yes	Unknown	Unknown	1.83158	-0.936755
133	133_D_STOOL	0.82	0	12	301	Female	F508/F508	Insufficient	Pre	Csection	Yes	0	No	No	Yes	2.64349	0.0169942
104	104_D_STOOL	0.84	0	12	305	Male	F508/F508	Insufficient	Pre	Csection	No	2	No	Unknown	Unknown	2.124	-2.58942
136	136_E_STOOL	0.85	0	12	310	Male	F508/F508	Insufficient	Full	Vaginal	Yes	0	No	Unknown	Unknown	2.48052	-0.488574
130	130_E_STOOL	0.88	0	12	320	Male	F508/F508	Insufficient	Full	Vaginal	Yes	3	No	No	Yes	1.79717	0.211125
129	129_E_STOOL	0.89	0	12	325	Female	F508/F508	Insufficient	Full	Vaginal	Yes	1	Yes	No	Yes	2.57297	-0.820766
132	132_E_STOOL	0.9	0	12	328	Female	F508/R347P	Insufficient	Pre	Vaginal	No	0	No	No	No	2.54852	-1.28473
113	113_E_STOOL	0.91	0	12	333	Female	F508/F508	Insufficient	Full	Vaginal	Yes	4	No	No	Yes	1.89146	0.725082
139	139_E_STOOL	0.95	0	12	348	Male	F508/del e2e3	Insufficient	Full	Vaginal	Yes	1	No	Unknown	Unknown	2.9862	-0.548392
141	141_E_STOOL	0.96	0	12	349	Male	F508/170 G>A	Unknown	Unknown	Unknown	Unknown	0	No	Unknown	Unknown	1.31481	-1.99734
121	121_E_STOOL	0.96	0	12	350	Male	F508/Q1313X	Insufficient	Full	Csection	No	0	No	No	No	2.8598	0.558467
118	118_E_STOOL	0.97	0	12	353	Female	F508/N1303K	Insufficient	Full	Csection	No	1	No	Unknown	Unknown	2.24072	-0.174989
119	119_E_STOOL	0.97	0	12	353	Female	F508/N1303K	Insufficient	Full	Csection	No	4	Yes	No	Yes	1.04653	0.669571
122	122_E_STOOL	0.97	0	12	355	Female	F508/F508	Insufficient	Full	Vaginal	No	5	No	No	Yes	2.96069	-1.04825
123	123_E_STOOL	0.97	0	12	355	Female	3120+1G>A/3120+1G>A	Insufficient	Full	Vaginal	No	3	No	No	No	2.74436	0.359316
125	125_E_STOOL	1	0	12	364	Male	F508/F508	Insufficient	Full	Vaginal	Yes	8	No	No	Yes	1.88284	0.17958
126	126_E_STOOL	1.01	1	15	367	Female	A455E/c.2377delA	Sufficient	Full	Vaginal	No	0	No	Unknown	Unknown	2.66488	-0.767956
127	127_F_STOOL	1.01	1	15	369	Female	F508/F508	Insufficient	Full	Csection	No	1	Yes	No	No	3.17482	-0.678677
116	116_E_STOOL	1.02	1	15	372	Male	F508/2184delA	Insufficient	Full	Csection	Yes	3	No	No	No	2.48351	1.94882
131	131_E_STOOL	1.02	1	15	373	Female	F508/F508	Insufficient	Pre	Vaginal	Yes	3	No	No	No	2.34319	0.921465
133	133_E_STOOL	1.06	1	15	388	Female	F508/F508	Insufficient	Pre	Csection	Yes	0	No	No	Yes	1.93891	1.08045
134	134_E_STOOL	1.07	1	15	390	Male	F508/G551D	Insufficient	Full	Vaginal	No	3	No	No	No	2.55278	0.0172772
124	124_E_STOOL	1.09	1	15	399	Male	F508/F508	Insufficient	Full	Csection	No	6	No	Unknown	Unknown	2.38825	-1.79972
117	117_E_STOOL	1.1	1	15	400	Female	F508/F508	Insufficient	Full	Csection	No	2	No	Unknown	Unknown	2.47656	0.0559599
135	135_E_STOOL	1.1	1	15	403	Female	3849+ 10kb C-T/V520F	Sufficient	Full	Csection	No	3	No	Unknown	Unknown	3.83619	-3.38456
128	128_F_STOOL	1.13	1	15	413	Male	F508/R117H7T	Sufficient	Full	Csection	Yes	1	No	Unknown	Unknown	3.27589	-1.39969
118	118_F_STOOL	1.18	1	15	430	Female	F508/N1303K	Insufficient	Full	Csection	No	1	No	No	Yes	2.67901	-1.14838
119	119_F_STOOL	1.18	1	15	430	Female	F508/N1303K	Insufficient	Full	Csection	No	4	No	No	No	3.03361	-0.72233
129	129_F_STOOL	1.18	1	15	430	Female	F508/F508	Insufficient	Full	Vaginal	Yes	1	No	No	Yes	2.57145	0.098054
121	121_F_STOOL	1.21	1	15	441	Male	F508/Q1313X	Insufficient	Full	Csection	No	2	Yes	No	No	2.98923	-1.22879
125	125_F_STOOL	1.21	1	15	441	Male	F508/F508	Insufficient	Full	Vaginal	Yes	9	Yes	No	No	3.31735	0.166169
117	117_F_STOOL	1.21	1	15	442	Female	F508/F508	Insufficient	Full	Csection	No	2	No	Unknown	Unknown	2.5235	-0.721525
122	122_F_STOOL	1.22	1	15	446	Female	F508/F508	Insufficient	Full	Vaginal	No	7	Yes	No	No	2.47269	-1.55254
123	123_F_STOOL	1.22	1	15	446	Female	3120+1G>A/3120+1G>A	Insufficient	Full	Vaginal	No	3	No	Unknown	Unknown	2.37333	-0.198234
116	116_B_STOOL	1.23	1	15	449	Male	F508/2184delA	Insufficient	Full	Csection	Yes	3	No	Unknown	Unknown	1.98404	2.46972
115	115_F_STOOL	1.24	1	15	453	Male	F508/F508	Insufficient	Full	Vaginal	Yes	1	No	Unknown	Unknown	2.12968	-0.344273
126	126_F_STOOL	1.25	1	18	458	Female	A455E/c.2377delA	Sufficient	Full	Vaginal	No	1	No	No	Yes	3.52606	-1.34134
127	127_G_STOOL	1.26	1	18	459	Female	F508/F508	Insufficient	Full	Csection	No	1	No	No	No	2.98282	-1.21393
130	130_F_STOOL	1.26	1	18	460	Male	F508/F508	Insufficient	Full	Vaginal	Yes	4	Yes	No	No	3.3515	-0.689419
116	116_F_STOOL	1.27	1	18	462	Male	F508/2184delA	Insufficient	Full	Csection	Yes	3	No	Unknown	Unknown	3.4222	-0.422916
131	131_F_STOOL	1.27	1	18	464	Female	F508/F508	Insufficient	Pre	Vaginal	Yes	4	No	No	No	2.35576	-0.728312
113	113_F_STOOL	1.28	1	18	467	Female	F508/F508	Insufficient	Full	Vaginal	Yes	4	No	Unknown	Unknown	3.22524	-0.730028
115	115_B_STOOL	1.29	1	18	471	Male	F508/F508	Insufficient	Full	Vaginal	Yes	1	No	Unknown	Unknown	2.51421	3.08561
120	120_F_STOOL	1.29	1	18	472	Female	F508/2140-26A>G	Sufficient	Full	Vaginal	Yes	12	Yes	Unknown	Unknown	2.99892	-0.921033
112	112_F_STOOL	1.3	1	18	476	Female	F508/F508	Insufficient	Full	Vaginal	Yes	7	Yes	No	Yes	2.38343	-2.52354
138	138_F_STOOL	1.31	1	18	479	Male	F508/F508	Insufficient	Pre	Vaginal	No	10	Yes	Unknown	Unknown	2.816	-1.98813
135	135_F_STOOL	1.35	1	18	493	Female	3849+ 10kb C-T/V520F	Sufficient	Full	Csection	No	3	No	Unknown	Unknown	3.59812	-1.70116
116	116_G_STOOL	1.36	1	18	498	Male	F508/2184delA	Insufficient	Full	Csection	Yes	3	No	Unknown	Unknown	3.2388	-1.08383
122	122_G_STOOL	1.43	1	18	523	Female	F508/F508	Insufficient	Full	Vaginal	No	8	No	Unknown	Unknown	3.06376	-1.27682
112	112_G_STOOL	1.45	1	18	531	Female	F508/F508	Insufficient	Full	Vaginal	Yes	9	No	No	Yes	2.43135	-0.0171864
121	121_G_STOOL	1.46	1	18	532	Male	F508/Q1313X	Insufficient	Full	Csection	No	3	Yes	No	Yes	2.9383	-Inf
118	118_G_STOOL	1.47	1	18	537	Female	F508/N1303K	Insufficient	Full	Csection	No	2	No	No	Yes	2.90835	-0.916186
119	119_G_STOOL	1.47	1	18	537	Female	F508/N1303K	Insufficient	Full	Csection	No	6	No	Unknown	Unknown	0.655115	-Inf
132	132_G_STOOL	1.47	1	18	538	Female	F508/R347P	Insufficient	Pre	Vaginal	No	2	Yes	No	Yes	3.30125	-2.29706
111	111_G_STOOL	1.49	1	18	545	Female	F508/F508	Insufficient	Full	Vaginal	Yes	6	Yes	No	No	3.23305	-0.772513
125	125_G_STOOL	1.5	1	18	546	Male	F508/F508	Insufficient	Full	Vaginal	Yes	10	Yes	No	Yes	3.01998	-1.13757
126	126_G_STOOL	1.5	1	21	549	Female	A455E/c.2377delA	Sufficient	Full	Vaginal	No	2	No	Unknown	Unknown	2.86934	-3.35675
129	129_G_STOOL	1.5	1	21	549	Female	F508/F508	Insufficient	Full	Vaginal	Yes	2	Yes	No	Yes	3.00897	-1.77368
130	130_G_STOOL	1.51	1	21	551	Male	F508/F508	Insufficient	Full	Vaginal	Yes	5	Yes	No	No	1.681	0.0926662
115	115_G_STOOL	1.52	1	21	554	Male	F508/F508	Insufficient	Full	Vaginal	Yes	2	Yes	Yes	Yes	2.66957	-0.726156
113	113_G_STOOL	1.53	1	21	557	Female	F508/F508	Insufficient	Full	Vaginal	Yes	4	No	No	No	2.72506	-1.17963
127	127_H_STOOL	1.53	1	21	559	Female	F508/F508	Insufficient	Full	Csection	No	2	No	No	Yes	3.26855	-1.40704
131	131_G_STOOL	1.54	1	21	562	Female	F508/F508	Insufficient	Pre	Vaginal	Yes	5	Yes	No	No	3.40154	-0.569028
123	123_G_STOOL	1.55	1	21	565	Female	3120+1G>A/3120+1G>A	Insufficient	Full	Vaginal	No	3	No	No	No	1.25463	0.158552
117	117_G_STOOL	1.56	1	21	568	Female	F508/F508	Insufficient	Full	Csection	No	3	No	No	No	2.93932	-0.874526
114	114_G_STOOL	1.57	1	21	574	Female	F508/F508	Insufficient	Full	Vaginal	Yes	4	No	No	No	3.35342	-3.01589
120	120_G_STOOL	1.58	1	21	577	Female	F508/2140-26A>G	Sufficient	Full	Vaginal	Yes	14	Yes	No	No	2.86998	-0.221194
110	110_H_STOOL	1.6	1	21	585	Female	F508/F508	Insufficient	Full	Vaginal	Yes	2	No	Yes	No	2.92643	-0.114926
109	109_G_STOOL	1.62	1	21	593	Male	F508/p.q220x	Insufficient	Full	Vaginal	Yes	6	Yes	No	No	2.1911	1.70667
124	124_G_STOOL	1.63	1	21	595	Male	F508/F508	Insufficient	Full	Csection	No	7	No	No	No	3.56027	-1.65615
122	122_H_STOOL	1.64	1	21	600	Female	F508/F508	Insufficient	Full	Vaginal	No	8	No	No	No	2.12923	-0.98036
133	133_H_STOOL	1.66	1	21	607	Female	F508/F508	Insufficient	Pre	Csection	Yes	2	No	No	Yes	2.7535	-1.14833
115	115_H_STOOL	1.67	1	21	610	Male	F508/F508	Insufficient	Full	Vaginal	Yes	2	No	No	No	2.8969	-0.302403
111	111_H_STOOL	1.7	1	21	622	Female	F508/F508	Insufficient	Full	Vaginal	Yes	6	No	No	No	3.45717	-0.749687
127	127_I_STOOL	1.72	1	21	628	Female	F508/F508	Insufficient	Full	Csection	No	2	No	No	Yes	3.28766	-2.21874
132	132_H_STOOL	1.72	1	21	629	Female	F508/R347P	Insufficient	Pre	Vaginal	No	2	No	No	Yes	3.48373	-1.52069
116	116_H_STOOL	1.73	1	21	631	Male	F508/2184delA	Insufficient	Full	Csection	Yes	3	No	No	No	3.39141	-0.668557
134	134_H_STOOL	1.74	1	21	635	Male	F508/G551D	Insufficient	Full	Vaginal	No	4	No	No	No	2.2995	-1.62165
129	129_H_STOOL	1.75	1	24	640	Female	F508/F508	Insufficient	Full	Vaginal	Yes	3	Yes	No	Yes	3.72632	-0.404379
130	130_H_STOOL	1.76	1	24	642	Male	F508/F508	Insufficient	Full	Vaginal	Yes	5	No	No	No	3.47327	-0.615468
113	113_H_STOOL	1.78	1	24	648	Female	F508/F508	Insufficient	Full	Vaginal	Yes	4	No	Yes	Yes	3.54861	-1.17171
117	117_H_STOOL	1.81	1	24	659	Female	F508/F508	Insufficient	Full	Csection	No	4	Yes	Unknown	Unknown	3.29954	-0.761975
119	119_H_STOOL	1.82	1	24	664	Female	F508/N1303K	Insufficient	Full	Csection	No	10	Yes	Yes	Yes	2.2865	-1.53003
112	112_H_STOOL	1.85	1	24	677	Female	F508/F508	Insufficient	Full	Vaginal	Yes	10	No	No	Yes	2.74134	-1.06399
109	109_H_STOOL	1.87	1	24	684	Male	F508/p.q220x	Insufficient	Full	Vaginal	Yes	7	Yes	No	No	3.31057	-0.916364
110	110_I_STOOL	1.87	1	24	684	Female	F508/F508	Insufficient	Full	Vaginal	Yes	3	Yes	No	No	2.86527	-0.0765741
120	120_H_STOOL	1.89	1	24	689	Female	F508/2140-26A>G	Sufficient	Full	Vaginal	Yes	15	Yes	No	No	3.16502	-1.17713
126	126_H_STOOL_2	1.89	1	24	689	Female	A455E/c.2377delA	Sufficient	Full	Vaginal	No	3	Yes	No	Yes	3.07597	-1.3832
111	111_I_STOOL	1.96	1	24	714	Female	F508/F508	Insufficient	Full	Vaginal	Yes	8	Yes	No	No	3.20105	-1.08065
114	114_I_STOOL	1.96	1	24	714	Female	F508/F508	Insufficient	Full	Vaginal	Yes	5	No	No	No	2.91976	-0.351787
129	129_I_STOOL	1.96	1	24	717	Female	F508/F508	Insufficient	Full	Vaginal	Yes	6	Yes	No	Yes	3.01371	-1.5061
127	127_J_STOOL	1.97	1	24	719	Female	F508/F508	Insufficient	Full	Csection	No	2	No	No	Yes	3.53705	-2.98325
124	124_H_STOOL	1.98	1	24	721	Male	F508/F508	Insufficient	Full	Csection	No	7	No	Unknown	Unknown	2.75943	-1.60257
133	133_I_STOOL	1.98	1	24	724	Female	F508/F508	Insufficient	Pre	Csection	Yes	3	No	No	No	2.00661	-2.5596
113	113_I_STOOL	1.99	1	24	725	Female	F508/F508	Insufficient	Full	Vaginal	Yes	5	No	Unknown	Unknown	3.20742	-1.11493
121	121_I_STOOL	1.99	1	24	728	Male	F508/Q1313X	Insufficient	Full	Csection	No	3	No	No	Yes	3.41505	-0.604089
116	116_I_STOOL	2.01	2	27	732	Male	F508/2184delA	Insufficient	Full	Csection	Yes	3	No	Unknown	Unknown	4.00202	-1.16604
130	130_M_STOOL	2.01	2	27	733	Male	F508/F508	Insufficient	Full	Vaginal	Yes	5	No	No	No	3.24689	-0.588153
131	131_I_STOOL	2.02	2	27	737	Female	F508/F508	Insufficient	Pre	Vaginal	Yes	6	No	No	No	3.56566	-0.517538
122	122_I_STOOL	2.03	2	27	740	Female	F508/F508	Insufficient	Full	Vaginal	No	9	No	No	No	2.53617	-1.91585
107	107_I_STOOL	2.05	2	27	748	Male	F508/L206W	Insufficient	Full	Csection	No	3	Yes	No	No	3.4369	-2.03026
119	119_I_STOOL	2.06	2	27	752	Female	F508/N1303K	Insufficient	Full	Csection	No	12	No	No	Yes	2.50336	-0.717653
110	110_J_STOOL	2.1	2	27	767	Female	F508/F508	Insufficient	Full	Vaginal	Yes	3	No	No	No	1.69561	2.45434
112	112_I_STOOL	2.12	2	27	775	Female	F508/F508	Insufficient	Full	Vaginal	Yes	10	No	No	Yes	3.10371	-1.39389
125	125_I_STOOL	2.13	2	27	777	Male	F508/F508	Insufficient	Full	Vaginal	Yes	13	No	No	Yes	3.17947	-0.487437
117	117_I_STOOL	2.13	2	27	778	Female	F508/F508	Insufficient	Full	Csection	No	4	No	Unknown	Unknown	3.51351	-0.752178
120	120_I_STOOL	2.14	2	27	780	Female	F508/2140-26A>G	Sufficient	Full	Vaginal	Yes	18	Yes	No	No	3.28931	-0.441829
126	126_I_STOOL	2.14	2	27	780	Female	A455E/c.2377delA	Sufficient	Full	Vaginal	No	4	No	No	No	3.02259	-1.95241
109	109_I_STOOL	2.16	2	27	789	Male	F508/p.q220x	Insufficient	Full	Vaginal	Yes	9	Yes	No	Yes	3.44167	-1.42912
115	115_J_STOOL	2.21	2	27	808	Male	F508/F508	Insufficient	Full	Vaginal	Yes	2	No	No	Yes	3.16147	-0.289072
113	113_J_STOOL	2.24	2	27	816	Female	F508/F508	Insufficient	Full	Vaginal	Yes	5	No	No	Yes	3.4201	-0.405194
133	133_J_STOOL	2.24	2	27	816	Female	F508/F508	Insufficient	Pre	Csection	Yes	3	No	Unknown	Unknown	2.37913	0.752346
127	127_K_STOOL	2.26	2	30	824	Female	F508/F508	Insufficient	Full	Csection	No	2	No	No	No	3.48131	-0.916268
130	130_J_STOOL	2.26	2	30	824	Male	F508/F508	Insufficient	Full	Vaginal	Yes	5	No	No	No	3.83941	-1.59538
111	111_J_STOOL	2.26	2	30	826	Female	F508/F508	Insufficient	Full	Vaginal	Yes	8	No	No	No	2.79747	-1.03755
116	116_J_STOOL	2.27	2	30	828	Male	F508/2184delA	Insufficient	Full	Csection	Yes	3	No	Unknown	Unknown	3.18314	-1.10866
131	131_J_STOOL	2.29	2	30	835	Female	F508/F508	Insufficient	Pre	Vaginal	Yes	6	No	No	Yes	3.36459	-1.69828
110	110_K_STOOL	2.35	2	30	858	Female	F508/F508	Insufficient	Full	Vaginal	Yes	3	No	No	No	3.46684	-1.55824
125	125_J_STOOL	2.38	2	30	868	Male	F508/F508	Insufficient	Full	Vaginal	Yes	13	No	No	No	2.88489	0.489861
109	109_J_STOOL	2.41	2	30	879	Male	F508/p.q220x	Insufficient	Full	Vaginal	Yes	9	No	No	Yes	3.54819	-0.841595
126	126_J_STOOL	2.42	2	30	885	Female	A455E/c.2377delA	Sufficient	Full	Vaginal	No	4	No	No	Yes	3.27123	-2.29509
112	112_J_STOOL	2.45	2	30	894	Female	F508/F508	Insufficient	Full	Vaginal	Yes	10	No	No	Yes	3.143	-1.12561
132	132_K_STOOL	2.47	2	30	902	Female	F508/R347P	Insufficient	Pre	Vaginal	No	2	No	No	Yes	2.2947	-2.84465
115	115_K_STOOL	2.48	2	30	904	Male	F508/F508	Insufficient	Full	Vaginal	Yes	3	Yes	No	Yes	3.29517	-0.0570958
113	113_K_STOOL	2.48	2	30	907	Female	F508/F508	Insufficient	Full	Vaginal	Yes	5	No	No	Yes	3.05965	-1.2051
111	111_K_STOOL	2.49	2	30	909	Female	F508/F508	Insufficient	Full	Vaginal	Yes	8	No	No	No	2.43907	-1.25132
130	130_K_STOOL	2.51	2	33	915	Male	F508/F508	Insufficient	Full	Vaginal	Yes	5	No	No	No	3.71681	-1.56744
116	116_K_STOOL	2.52	2	33	918	Male	F508/2184delA	Insufficient	Full	Csection	Yes	3	No	Unknown	Unknown	3.70778	-0.75671
131	131_K_STOOL	2.54	2	33	926	Female	F508/F508	Insufficient	Pre	Vaginal	Yes	7	Yes	No	Yes	2.33383	2.3587
107	107_K_STOOL	2.55	2	33	930	Male	F508/L206W	Insufficient	Full	Csection	No	4	Yes	No	No	1.34141	-0.343254
124	124_J_STOOL	2.55	2	33	931	Male	F508/F508	Insufficient	Full	Csection	No	8	No	No	Yes	3.84821	-1.432
110	110_L_STOOL	2.6	2	33	949	Female	F508/F508	Insufficient	Full	Vaginal	Yes	3	No	No	No	3.18071	-1.51447
109	109_K_STOOL	2.62	2	33	956	Male	F508/p.q220x	Insufficient	Full	Vaginal	Yes	9	No	No	Yes	2.96821	-0.423775
120	120_K_STOOL	2.64	2	33	962	Female	F508/2140-26A>G	Sufficient	Full	Vaginal	Yes	21	Yes	Unknown	Unknown	2.75082	-2.64687
117	117_K_STOOL	2.69	2	33	981	Female	F508/F508	Insufficient	Full	Csection	No	4	No	Unknown	Unknown	3.27358	-0.884587
126	126_K_STOOL	2.69	2	33	983	Female	A455E/c.2377delA	Sufficient	Full	Vaginal	No	4	No	No	Yes	3.42608	-1.58268
112	112_L_STOOL	2.7	2	33	985	Female	F508/F508	Insufficient	Full	Vaginal	Yes	10	No	No	Yes	3.29326	-1.58944
115	115_L_STOOL	2.71	2	33	988	Male	F508/F508	Insufficient	Full	Vaginal	Yes	3	No	Unknown	Unknown	3.63349	-1.40964
132	132_L_STOOL	2.72	2	33	993	Female	F508/R347P	Insufficient	Pre	Vaginal	No	3	Yes	No	No	2.05957	-2.33927
131	131_L_STOOL	2.73	2	33	996	Female	F508/F508	Insufficient	Pre	Vaginal	Yes	9	Yes	No	Yes	2.14493	-1.24811
109	109_L_STOOL	2.76	2	36	1006	Male	F508/p.q220x	Insufficient	Full	Vaginal	Yes	9	No	Unknown	Unknown	2.93574	-0.410893
127	127_L_STOOL	2.76	2	36	1006	Female	F508/F508	Insufficient	Full	Csection	No	3	No	No	No	3.55391	-2.53057
130	130_P_STOOL	2.76	2	36	1006	Male	F508/F508	Insufficient	Full	Vaginal	Yes	5	No	No	No	3.48937	-1.56413
121	121_L_STOOL	2.76	2	36	1008	Male	F508/Q1313X	Insufficient	Full	Csection	No	3	No	No	No	2.9524	-0.0282214
116	116_L_STOOL	2.76	2	36	1009	Male	F508/2184delA	Insufficient	Full	Csection	Yes	3	No	No	Yes	3.45022	-0.800678
117	117_L_STOOL	2.76	2	36	1009	Female	F508/F508	Insufficient	Full	Csection	No	4	No	Yes	Yes	2.81589	-0.660662
114	114_L_STOOL	2.84	2	36	1036	Female	F508/F508	Insufficient	Full	Vaginal	Yes	5	No	No	No	3.05536	-1.91505
110	110_M_STOOL	2.85	2	36	1040	Female	F508/F508	Insufficient	Full	Vaginal	Yes	3	No	No	No	3.50478	-0.597668
112	112_M_STOOL	2.87	2	36	1048	Female	F508/F508	Insufficient	Full	Vaginal	Yes	10	No	Unknown	Unknown	2.76972	-1.50252
131	131_M_STOOL	2.9	2	36	1059	Female	F508/F508	Insufficient	Pre	Vaginal	Yes	10	Yes	No	Yes	2.51901	-0.513089
109	109_N_STOOL	2.9	2	36	1060	Male	F508/p.q220x	Insufficient	Full	Vaginal	Yes	9	No	No	Yes	3.37479	-0.633051
129	129_M_STOOL	2.92	2	36	1067	Female	F508/F508	Insufficient	Full	Vaginal	Yes	9	No	No	Yes	2.98195	-1.40043
117	117_M_STOOL	2.93	2	36	1068	Female	F508/F508	Insufficient	Full	Csection	No	5	No	No	Yes	3.32242	-0.949385
118	118_L_STOOL	2.94	2	36	1074	Female	F508/N1303K	Insufficient	Full	Csection	No	9	No	No	Yes	2.09923	0.359943
119	119_L_STOOL	2.94	2	36	1074	Female	F508/N1303K	Insufficient	Full	Csection	No	12	No	No	Yes	2.77261	-0.359608
126	126_M_STOOL	2.96	2	36	1081	Female	A455E/c.2377delA	Sufficient	Full	Vaginal	No	4	No	Unknown	Unknown	3.69878	-1.4943
115	115_M_STOOL	2.98	2	36	1086	Male	F508/F508	Insufficient	Full	Vaginal	Yes	3	No	No	No	3.65708	-0.709709
113	113_M_STOOL	2.98	2	36	1089	Female	F508/F508	Insufficient	Full	Vaginal	Yes	5	No	Unknown	Unknown	3.70137	-0.678581
127	127_M_STOOL	3.01	3	39	1097	Female	F508/F508	Insufficient	Full	Csection	No	3	No	Unknown	Unknown	3.80855	-1.89953
107	107_M_STOOL	3.01	3	39	1099	Male	F508/L206W	Insufficient	Full	Csection	No	5	No	Unknown	Unknown	2.90076	-1.29116
121	121_M_STOOL	3.01	3	39	1099	Male	F508/Q1313X	Insufficient	Full	Csection	No	3	No	No	Yes	3.15421	0.058015
116	116_M_STOOL	3.03	3	39	1106	Male	F508/2184delA	Insufficient	Full	Csection	Yes	4	No	No	No	3.59787	-2.09669
130	130_Q_STOOL	3.04	3	39	1111	Male	F508/F508	Insufficient	Full	Vaginal	Yes	5	No	No	Yes	3.44869	-2.10024
110	110_N_STOOL	3.08	3	39	1123	Female	F508/F508	Insufficient	Full	Vaginal	Yes	3	No	No	No	3.06669	-1.56598
103	103_N_STOOL	3.1	3	39	1130	Unknown	Unknown	Insufficient	Unknown	Vaginal	No	3	Yes	No	Yes	3.40998	-1.42184
124	124_M_STOOL	3.13	3	39	1141	Male	F508/F508	Insufficient	Full	Csection	No	8	No	No	Yes	3.78422	-0.998658
114	114_M_STOOL	3.13	3	39	1142	Female	F508/F508	Insufficient	Full	Vaginal	Yes	6	No	Unknown	Unknown	4.16329	-1.51053
131	131_N_STOOL	3.15	3	39	1150	Female	F508/F508	Insufficient	Pre	Vaginal	Yes	10	No	No	Yes	3.29868	-1.02432
105	105_N_STOOL	3.16	3	39	1154	Unknown	Unknown	Insufficient	Unknown	Csection	No	1	No	No	No	2.87751	-3.54615
115	115_N_STOOL	3.22	3	39	1176	Male	F508/F508	Insufficient	Full	Vaginal	Yes	3	No	Yes	Yes	2.89104	-1.41271
130	130_N_STOOL	3.25	3	42	1188	Male	F508/F508	Insufficient	Full	Vaginal	Yes	5	No	No	Yes	3.33735	-0.714378
107	107_N_STOOL	3.26	3	42	1190	Male	F508/L206W	Insufficient	Full	Csection	No	6	Yes	No	No	3.19862	-1.57247
113	113_N_STOOL	3.27	3	42	1195	Female	F508/F508	Insufficient	Full	Vaginal	Yes	5	No	No	Yes	3.51414	-1.79617
110	110_O_STOOL	3.31	3	42	1208	Female	F508/F508	Insufficient	Full	Vaginal	Yes	3	No	No	No	2.91631	-0.252549
127	127_N_STOOL	3.31	3	42	1209	Female	F508/F508	Insufficient	Full	Csection	No	3	No	Unknown	Unknown	3.59967	-2.22616
103	103_O_STOOL	3.35	3	42	1222	Unknown	Unknown	Insufficient	Unknown	Vaginal	No	4	No	No	Yes	3.54121	-1.69991
105	105_O_STOOL	3.41	3	42	1246	Unknown	Unknown	Insufficient	Unknown	Csection	No	1	No	No	No	2.69484	-2.85252
124	124_N_STOOL	3.43	3	42	1253	Male	F508/F508	Insufficient	Full	Csection	No	8	No	Unknown	Unknown	3.20355	-1.74904
118	118_N_STOOL	3.44	3	42	1256	Female	F508/N1303K	Insufficient	Full	Csection	No	12	Yes	No	Yes	2.44149	-0.103742
119	119_N_STOOL	3.44	3	42	1256	Female	F508/N1303K	Insufficient	Full	Csection	No	13	No	No	Yes	2.46915	-0.163955
115	115_O_STOOL	3.47	3	42	1268	Male	F508/F508	Insufficient	Full	Vaginal	Yes	3	No	No	Yes	3.45655	-1.591
126	126_O_STOOL	3.48	3	42	1270	Female	A455E/c.2377delA	Sufficient	Full	Vaginal	No	5	Yes	Unknown	Unknown	3.36608	-2.0649
103	103_P_STOOL	3.49	3	42	1275	Unknown	Unknown	Insufficient	Unknown	Vaginal	No	4	No	No	Yes	3.03993	-0.300434
116	116_O_STOOL	3.52	3	45	1286	Male	F508/2184delA	Insufficient	Full	Csection	Yes	4	No	No	Yes	2.66528	-1.02142
107	107_O_STOOL	3.55	3	45	1295	Male	F508/L206W	Insufficient	Full	Csection	No	6	No	No	No	3.77836	-1.75056
127	127_O_STOOL	3.56	3	45	1300	Female	F508/F508	Insufficient	Full	Csection	No	3	No	Unknown	Unknown	2.60396	-2.16294
121	121_O_STOOL	3.59	3	45	1309	Male	F508/Q1313X	Insufficient	Full	Csection	No	3	No	No	Yes	2.93637	-0.220655
109	109_O_STOOL	3.62	3	45	1320	Male	F508/p.q220x	Insufficient	Full	Vaginal	Yes	10	Yes	No	Yes	3.37442	-1.15716
105	105_P_STOOL	3.62	3	45	1323	Unknown	Unknown	Insufficient	Unknown	Csection	No	2	Yes	No	No	2.64094	-2.04241
112	112_P_STOOL	3.66	3	45	1335	Female	F508/F508	Insufficient	Full	Vaginal	Yes	11	No	No	Yes	2.57897	-1.18617
113	113_O_STOOL	3.67	3	45	1341	Female	F508/F508	Insufficient	Full	Vaginal	Yes	5	No	No	No	1.77863	0.503185
124	124_O_STOOL	3.68	3	45	1344	Male	F508/F508	Insufficient	Full	Csection	No	8	No	Unknown	Unknown	3.56998	-1.48637
115	115_P_STOOL	3.68	3	45	1345	Male	F508/F508	Insufficient	Full	Vaginal	Yes	3	No	No	Yes	3.02001	-2.14253
125	125_M_STOOL	3.7	3	45	1351	Male	F508/F508	Insufficient	Full	Vaginal	Yes	14	No	Unknown	Unknown	3.36638	-1.04849
126	126_P_STOOL	3.73	3	45	1361	Female	A455E/c.2377delA	Sufficient	Full	Vaginal	No	5	No	Unknown	Unknown	3.47452	-1.7947
104	104_O_STOOL	3.79	3	48	1383	Male	F508/F508	Insufficient	Pre	Csection	No	3	No	No	Yes	2.4937	-1.46803
103	103_Q_STOOL	3.82	3	48	1394	Unknown	Unknown	Insufficient	Unknown	Vaginal	No	5	No	No	No	3.51719	-1.81066
116	116_P_STOOL	3.82	3	48	1394	Male	F508/2184delA	Insufficient	Full	Csection	Yes	4	No	Unknown	Unknown	3.40214	-0.912881
112	112_Q_STOOL	3.87	3	48	1412	Female	F508/F508	Insufficient	Full	Vaginal	Yes	11	No	No	Yes	3.40334	-0.693041
105	105_Q_STOOL	3.9	3	48	1423	Unknown	Unknown	Insufficient	Unknown	Csection	No	2	No	Unknown	Unknown	2.66475	-2.26208
109	109_P_STOOL	3.91	3	48	1427	Male	F508/p.q220x	Insufficient	Full	Vaginal	Yes	11	Yes	No	No	2.18104	-0.178735
119	119_P_STOOL	3.94	3	48	1438	Female	F508/N1303K	Insufficient	Full	Csection	No	14	No	Unknown	Unknown	3.1387	-1.34333
113	113_P_STOOL	3.94	3	48	1439	Female	F508/F508	Insufficient	Full	Vaginal	Yes	5	No	No	Yes	3.5608	-1.33737
115	115_Q_STOOL	3.97	3	48	1450	Male	F508/F508	Insufficient	Full	Vaginal	Yes	4	Yes	Unknown	Unknown	3.35085	-0.33097
