# Supplementary material for: Development of the intestinal microbiome in cystic fibrosis in early life
Source: mSphere. 2023 Jul 5;8(4):e00046-23. doi: 10.1128/msphere.00046-23 (PMC10449510; doi:10.1128/msphere.00046-23)
Supplement: TABLE S3 — Relative abundances of CF lung pathogens detected in stool samples. [file msphere.00046-23-s0009.xlsx]

## Sheet: Table S3
Table S3. Relative Abundances of CF Lung Pathogens Detected in Stool Samples.
Table S3A. Overall Summary of CF Pathogens.
Genus	Standard Deviation	Relative Abundance	Prevalence
Gemella	0.0282887	0.014396	47.4277
Haemophilus	0.626031	0.318964	44.3731
Neisseria	0.00618351	0.00286764	11.4287
Prevotella	0.0079273	0.00334958	13.8697
Prevotella_7	0.726522	0.177173	14.2259
Prevotella_9	1.85612	0.717252	26.6754
Pseudomonas	0.556068	0.0921544	8.98657
Staphylococcus	0.321092	0.151462	46.3534
Stenotrophomonas	0.000894726	0.000266815	2.1917
Streptococcus	8.39217	9.12654	99.359
Veillonella	4.26632	3.85721	93.3567
Table S3B. CF Pathogens by Age.
Summary by Age Group
Genus	Standard Deviation	Relative Abundance	Prevalence	Age Bin (Months)
Gemella	0.0117616	0.00635092	36.3636	3
Haemophilus	1.27291	0.363432	50	3
Neisseria	0	0	0	3
Prevotella	0.0112878	0.00299417	13.6364	3
Prevotella_7	12.7129	2.71624	15.9091	3
Prevotella_9	0.104209	0.0261872	20.4545	3
Pseudomonas	6.65724	1.44299	27.2727	3
Staphylococcus	0.925292	0.409069	79.5455	3
Stenotrophomonas	0.00431021	0.000918941	2.27273	3
Streptococcus	14.1107	9.80652	100	3
Veillonella	11.5231	6.53115	97.7273	3
Gemella	0.0104215	0.00871551	61.1111	6
Haemophilus	3.51435	1.23927	44.4444	6
Neisseria	0.00797673	0.00188013	5.55556	6
Prevotella	0.0199953	0.00933527	27.7778	6
Prevotella_7	0.0473799	0.0118389	16.6667	6
Prevotella_9	0.0121716	0.00405725	16.6667	6
Pseudomonas	0.0018119	0.00051817	11.1111	6
Staphylococcus	0.10988	0.0569922	52.7778	6
Stenotrophomonas	0.00275973	0.00080175	11.1111	6
Streptococcus	4.97373	4.43072	100	6
Veillonella	7.9588	5.25448	94.4444	6
Gemella	0.0141143	0.01307	61.9048	9
Haemophilus	0.897277	0.29806	59.5238	9
Neisseria	0.0791792	0.0229814	33.3333	9
Prevotella	0	0	0	9
Prevotella_7	0.0680315	0.0340721	30.9524	9
Prevotella_9	0.102808	0.0342719	14.2857	9
Pseudomonas	0.00785137	0.00171331	4.7619	9
Staphylococcus	0.0516818	0.0263057	40.4762	9
Stenotrophomonas	0	0	0	9
Streptococcus	11.7837	10.1815	100	9
Veillonella	7.13827	6.1544	95.2381	9
Gemella	0.138857	0.0433438	52.5	12
Haemophilus	0.23144	0.0855826	27.5	12
Neisseria	0.00754168	0.00219138	15	12
Prevotella	0.00234782	0.000856479	17.5	12
Prevotella_7	0.0095152	0.00418517	17.5	12
Prevotella_9	8.81806	2.25152	12.5	12
Pseudomonas	0	0	0	12
Staphylococcus	0.0996776	0.0555396	45	12
Stenotrophomonas	0.000507747	0.000113536	5	12
Streptococcus	11.7558	9.26779	100	12
Veillonella	12.9649	6.17917	90	12
Gemella	0.0271376	0.0130472	47.2222	15
Haemophilus	1.30135	0.588225	55.5556	15
Neisseria	0.00503181	0.00267684	27.7778	15
Prevotella	0.00272657	0.00100849	16.6667	15
Prevotella_7	4.3269	1.02568	16.6667	15
Prevotella_9	0.140365	0.0715063	27.7778	15
Pseudomonas	0.00127062	0.000299488	2.77778	15
Staphylococcus	0.254577	0.0969043	47.2222	15
Stenotrophomonas	0.00298061	0.000702536	5.55556	15
Streptococcus	20.3868	18.894	100	15
Veillonella	10.6283	6.06041	94.4444	15
Gemella	0.0183107	0.0109709	33.3333	18
Haemophilus	0.260019	0.10162	38.8889	18
Neisseria	0.00959256	0.00270829	13.8889	18
Prevotella	0.00148098	0.000349071	5.55556	18
Prevotella_7	0	0	0	18
Prevotella_9	0.0987748	0.035822	16.6667	18
Pseudomonas	0.00160944	0.000551994	8.33333	18
Staphylococcus	0.617941	0.200874	33.3333	18
Stenotrophomonas	0	0	0	18
Streptococcus	7.36004	5.51056	100	18
Veillonella	6.3273	3.46657	83.3333	18
Gemella	0.0119943	0.00875934	50	21
Haemophilus	1.75494	0.486493	50	21
Neisseria	0.00451107	0.00147792	15	21
Prevotella	0.00751537	0.00220865	15	21
Prevotella_7	0.0492054	0.0146143	25	21
Prevotella_9	1.29053	0.410181	25	21
Pseudomonas	0.00769253	0.00196795	10	21
Staphylococcus	0.0103599	0.00497688	30	21
Stenotrophomonas	0	0	0	21
Streptococcus	23.3142	15.8176	100	21
Veillonella	4.26745	2.9632	92.5	21
Gemella	0.0110067	0.00480719	25	24
Haemophilus	0.656222	0.189629	50	24
Neisseria	0.00369634	0.00128105	12.5	24
Prevotella	0.00374846	0.00110134	9.375	24
Prevotella_7	0.00283358	0.000708395	3.125	24
Prevotella_9	10.0566	2.70724	25	24
Pseudomonas	0.00252284	0.000921709	12.5	24
Staphylococcus	0.10911	0.0608234	53.125	24
Stenotrophomonas	0	0	0	24
Streptococcus	10.9099	6.63954	100	24
Veillonella	3.7317	3.14251	100	24
Gemella	0.00483461	0.00238732	25	27
Haemophilus	0.1807	0.0767749	50	27
Neisseria	0.00787389	0.00309118	18.75	27
Prevotella	0.0029169	0.000729224	6.25	27
Prevotella_7	0.00588285	0.00229498	18.75	27
Prevotella_9	1.40156	0.795246	37.5	27
Pseudomonas	0.0485535	0.0142648	18.75	27
Staphylococcus	0.885706	0.344483	43.75	27
Stenotrophomonas	0	0	0	27
Streptococcus	8.39323	5.4785	100	27
Veillonella	2.65979	2.22017	93.75	27
Gemella	0.00394464	0.00382238	53.8462	30
Haemophilus	0.0773564	0.0412	50	30
Neisseria	0.011861	0.00436821	15.3846	30
Prevotella	0.000421665	0.000116949	7.69231	30
Prevotella_7	0	0	0	30
Prevotella_9	3.74731	1.78697	30.7692	30
Pseudomonas	0.00145163	0.000402609	7.69231	30
Staphylococcus	1.08597	0.429731	46.1538	30
Stenotrophomonas	0	0	0	30
Streptococcus	11.3076	8.58884	100	30
Veillonella	1.47375	1.15286	100	30
Gemella	0.0103105	0.00551255	42.3077	33
Haemophilus	2.39502	0.697596	46.1538	33
Neisseria	0.0243296	0.00784165	15.3846	33
Prevotella	0.0555319	0.015932	23.0769	33
Prevotella_7	0.0320215	0.0145214	19.2308	33
Prevotella_9	6.46355	2.25831	38.4615	33
Pseudomonas	0.00135653	0.000376233	7.69231	33
Staphylococcus	0.346041	0.103677	46.1538	33
Stenotrophomonas	0	0	0	33
Streptococcus	7.40214	5.57071	100	33
Veillonella	4.46589	2.4551	100	33
Gemella	0.0418778	0.0164557	40.625	36
Haemophilus	1.35785	0.36756	34.375	36
Neisseria	0.040073	0.0113945	18.75	36
Prevotella	0.00329977	0.00105193	9.375	36
Prevotella_7	0.0425194	0.0150882	18.75	36
Prevotella_9	1.05962	0.322299	18.75	36
Pseudomonas	0.000621013	0.000155253	6.25	36
Staphylococcus	0.533794	0.243493	59.375	36
Stenotrophomonas	0	0	0	36
Streptococcus	9.69455	8.22623	100	36
Veillonella	5.24059	3.33969	87.5	36
Gemella	0.0135245	0.00550621	25	39
Haemophilus	0.215779	0.110255	66.6667	39
Neisseria	0.00408773	0.00175026	16.6667	39
Prevotella	0.0308028	0.012677	25	39
Prevotella_7	0.320199	0.0947948	16.6667	39
Prevotella_9	12.8832	4.58552	50	39
Pseudomonas	0.0015682	0.000452702	8.33333	39
Staphylococcus	0.187188	0.0680137	58.3333	39
Stenotrophomonas	0	0	0	39
Streptococcus	7.36943	5.0811	91.6667	39
Veillonella	2.708	1.8635	91.6667	39
Gemella	0.0320193	0.0176565	37.5	42
Haemophilus	0.0307858	0.0214276	45.8333	42
Neisseria	0	0	0	42
Prevotella	0	0	0	42
Prevotella_7	0	0	0	42
Prevotella_9	4.81151	1.49533	25	42
Pseudomonas	0.00114082	0.000329327	8.33333	42
Staphylococcus	0.647908	0.24148	41.6667	42
Stenotrophomonas	0	0	0	42
Streptococcus	6.45031	2.94822	100	42
Veillonella	2.85955	1.41454	83.3333	42
Gemella	0.0516272	0.0191824	54.5455	45
Haemophilus	0.0115601	0.004125	18.1818	45
Neisseria	0	0	0	45
Prevotella	0	0	0	45
Prevotella_7	0	0	0	45
Prevotella_9	8.55824	2.59172	18.1818	45
Pseudomonas	0.0240737	0.00819072	18.1818	45
Staphylococcus	0.63987	0.287528	36.3636	45
Stenotrophomonas	0	0	0	45
Streptococcus	6.3846	5.40326	100	45
Veillonella	2.04056	0.852151	90.9091	45
Gemella	0.0177182	0.0145136	70	48
Haemophilus	0.0398833	0.0289723	50	48
Neisseria	0	0	0	48
Prevotella	0.00257527	0.00103625	20	48
Prevotella_7	0	0	0	48
Prevotella_9	0.201701	0.119714	50	48
Pseudomonas	0	0	0	48
Staphylococcus	0.0340046	0.0223205	50	48
Stenotrophomonas	0	0	0	48
Streptococcus	9.54268	4.02985	100	48
Veillonella	2.12836	1.52955	100	48
