# Supplementary material for: Development of the intestinal microbiome in cystic fibrosis in early life
Source: mSphere. 2023 Jul 5;8(4):e00046-23. doi: 10.1128/msphere.00046-23 (PMC10449510; doi:10.1128/msphere.00046-23)
Supplement: TABLE S4 — Influence of early CDI on late microbiota composition. [file msphere.00046-23-s0010.xlsx]

## Sheet: Table S4
Table S4. The Influence of Early CDI on Late Microbiota Composition.
Table S4A. Phylum Level Average Relative Abundance for Patients With and Without Early High CDI.
Taxa	Relative Abundance
	Yes (Early High)	No (Early High)
Actinobacteria	7.01766	9.89586
Bacteroidetes	0.872696	16.1243
Firmicutes	83.2927	65.3767
Proteobacteria	8.73376	8.39947
Verrucomicrobia	0.0039276	0
Table S4B. ASVs Significantly Different Between Early Low CDI Samples and Early High CDI Samples.
Phylum	Class	Order	Family	Genus	Species	baseMean	log2FoldChange	lfcSE	stat	pvalue	padj
Bacteroidota	Bacteroidia	Bacteroidales	Bacteroidaceae	Bacteroides	vulgatus	8.17234	-20.2962	2.98127	-6.80789	9.90388e-12	1.22361e-10
Firmicutes	Clostridia	Lachnospirales	Lachnospiraceae	[Eubacterium] hallii group	NA	152.29	25.6592	2.96453	8.65539	4.91223e-18	6.27128e-16
Firmicutes	Clostridia	Lachnospirales	Lachnospiraceae	[Eubacterium] hallii group	NA	55.13	24.4019	2.96472	8.23075	1.86046e-16	8.6776e-15
Firmicutes	Clostridia	Lachnospirales	Lachnospiraceae	[Eubacterium] hallii group	NA	56.5363	24.4372	2.96471	8.24268	1.684e-16	8.6776e-15
Firmicutes	Clostridia	Lachnospirales	Lachnospiraceae	[Ruminococcus] gnavus group	NA	12.6126	-22.8316	2.98032	-7.66079	1.8479e-14	3.37021e-13
Firmicutes	Negativicutes	Acidaminococcales	Acidaminococcaceae	Acidaminococcus	intestini	20.5748	-23.4941	2.97965	-7.88485	3.14911e-15	9.27777e-14
Firmicutes	Clostridia	Lachnospirales	Lachnospiraceae	Anaerostipes	hadrus	62.5943	24.5774	2.96468	8.29005	1.13204e-16	7.22622e-15
Firmicutes	Clostridia	Lachnospirales	Lachnospiraceae	Blautia	NA	84.7384	-25.4264	2.97884	-8.53568	1.39328e-17	1.06725e-15
Firmicutes	Clostridia	Lachnospirales	Lachnospiraceae	Blautia	NA	22.5615	-23.6245	2.97955	-7.92888	2.2113e-15	7.05773e-14
Firmicutes	Clostridia	Lachnospirales	Lachnospiraceae	Blautia	NA	24.7171	23.2807	2.96508	7.85162	4.1071e-15	1.12359e-13
Firmicutes	Clostridia	Lachnospirales	Lachnospiraceae	Blautia	NA	92.3629	-25.5405	2.97881	-8.57404	9.99145e-18	9.56682e-16
Firmicutes	Clostridia	Lachnospirales	Lachnospiraceae	Blautia	NA	9.6905	-22.475	2.98085	-7.53982	4.70637e-14	7.21016e-13
Firmicutes	Clostridia	Lachnospirales	Lachnospiraceae	Blautia	NA	6.88997	21.4995	2.96677	7.24676	4.26866e-13	5.44966e-12
Firmicutes	Clostridia	Lachnospirales	Lachnospiraceae	Blautia	NA	33.51	23.7066	2.96491	7.99572	1.28814e-15	4.48508e-14
Firmicutes	Clostridia	Lachnospirales	Lachnospiraceae	Blautia	NA	13.8176	21.8018	2.96559	7.35159	1.9587e-13	2.68763e-12
Firmicutes	Clostridia	Lachnospirales	Lachnospiraceae	Blautia	NA	5.45091	-21.6979	2.9826	-7.27483	3.46858e-13	4.58092e-12
Firmicutes	Clostridia	Clostridiales	Clostridiaceae	Clostridium sensu stricto 1	NA	16.2472	-23.1046	2.97993	-7.75339	8.94748e-15	2.02984e-13
Firmicutes	Bacilli	Erysipelotrichales	Erysipelotrichaceae	Dielma	NA	15.4317	-23.1025	2.98	-7.75251	9.00972e-15	2.02984e-13
Firmicutes	Clostridia	Lachnospirales	Lachnospiraceae	Dorea	NA	14.0722	22.494	2.96557	7.58505	3.3235e-14	5.37449e-13
Firmicutes	Clostridia	Lachnospirales	Lachnospiraceae	Dorea	NA	278.75	26.662	2.96448	8.99381	2.38796e-19	4.57295e-17
Firmicutes	Bacilli	Erysipelotrichales	Erysipelatoclostridiaceae	Erysipelotrichaceae UCG-003	NA	14.5034	22.535	2.96554	7.59896	2.98509e-14	5.19677e-13
Firmicutes	Clostridia	Lachnospirales	Lachnospiraceae	Fusicatenibacter	NA	62.0876	24.369	2.96469	8.21976	2.03912e-16	8.6776e-15
Firmicutes	Clostridia	Oscillospirales	Ruminococcaceae	Incertae Sedis	NA	10.7334	-22.6031	2.98063	-7.58334	3.36783e-14	5.37449e-13
Firmicutes	Clostridia	Lachnospirales	Lachnospiraceae	Lachnoclostridium	edouardi	38.8179	23.9113	2.96484	8.06496	7.32576e-16	2.80577e-14
Firmicutes	Clostridia	Lachnospirales	Lachnospiraceae	Lachnoclostridium	NA	17.4824	-22.8635	2.97984	-7.67272	1.68386e-14	3.2246e-13
Firmicutes	Negativicutes	Veillonellales-Selenomonadales	Veillonellaceae	Megasphaera	massiliensis	9.38705	21.9289	2.96615	7.39306	1.43492e-13	2.11375e-12
Firmicutes	Negativicutes	Veillonellales-Selenomonadales	Veillonellaceae	NA	NA	19.668	22.7745	2.96525	7.68048	1.58495e-14	3.21636e-13
Firmicutes	Clostridia	Lachnospirales	Lachnospiraceae	NA	NA	11.2988	-21.9103	2.98053	-7.35117	1.96485e-13	2.68763e-12
Firmicutes	Clostridia	Peptostreptococcales-Tissierellales	Peptostreptococcaceae	Peptoclostridium	NA	438.323	27.2951	2.96446	9.20743	3.34041e-20	1.27938e-17
Proteobacteria	Gammaproteobacteria	Enterobacterales	Enterobacteriaceae	Klebsiella	NA	13.5165	-22.8869	2.98021	-7.67962	1.59558e-14	3.21636e-13
Proteobacteria	Gammaproteobacteria	Enterobacterales	Enterobacteriaceae	NA	NA	15.5598	-23.1088	2.97999	-7.75464	8.8592e-15	2.02984e-13
